# Supplementary material for: ASAS-NANP symposium: mathematical modeling in animal nutrition: agent‑based modeling of nutrient requirements and growth performance in growing–finishing pigs for sustainable production systems
Source: J Anim Sci. 2025 Dec 18;104:skaf443. doi: 10.1093/jas/skaf443 (PMC12924631; doi:10.1093/jas/skaf443)
Supplement: skaf443_Supplementary_Data [file skaf443_supplementary_data.zip]

Archive with 2 entries (2 files):
- Supplemental_Material-Revised.docx
- Supplemental_Material_2.docx
